# Supplementary material for: Osteocyte mitochondria regulate angiogenesis of transcortical vessels
Source: Nat Commun. 2024 Mar 21;15:2529. doi: 10.1038/s41467-024-46095-0 (PMC10957947; doi:10.1038/s41467-024-46095-0)
Supplement: Supplementary file 4 — Source Data [file 41467_2024_46095_MOESM4_ESM.xlsx]

## Sheet: Figure 1
Figure 1f-h									Figure 1i
	The total dendrites number of osteocytes close to vessel	The number of dendrites on the vessel-offside	The number of dendrites on the vessel-nearside	The number of dendrites contact to vessel on the vessel-nearside	The number of dendrites non-contact to vessel on the vessel-nearside	dedrites on the vessel-near side/total dendites	dendrites contact to vessel/ dendrites on the vessel near side			Distant to vessel	Near vessel
	12	5	7	6	1	0.583333	0.857143			1.08032	1.25631
	27	11	16	12	4	0.592593	0.75			0.0599956	0.501963
	35	8	27	17	10	0.771429	0.62963			1.92226	0.579558
	25	9	16	15	1	0.64	0.9375			0.919933	2.54981
	9	2	7	7	0	0.777778	1			1.3295	2.12945
	25	5	20	13	7	0.8	0.65			0.729947	0.670751
	32	10	22	16	6	0.6875	0.727273			0.41237	0.817141
	30	11	19	19	0	0.633333	1			1.54829	4.39168
	17	3	14	8	6	0.823529	0.571429			1.3067	0.81914
	20	11	9	9	0	0.45	1			0.297578	0.549725
	28	13	15	7	8	0.535714	0.466667			1.3931	0.121199
	20	11	9	9	0	0.45	1			0.152772	1.67031
	27	11	16	6	10	0.592593	0.375			0.495236	0.880476
	27	9	18	13	5	0.666667	0.722222			0.917905	0.762587
	13	5	8	2	6	0.615385	0.25			0.26786	0.302234
	31	15	16	4	12	0.516129	0.25			1.63415	0.585626
	65	24	41	12	29	0.630769	0.292683			0.85756	0.840756
	47	14	33	26	7	0.702128	0.787879			0.256912	0.792887
	38	17	21	6	15	0.552632	0.285714			0.68009	0.50262
	57	30	27	21	6	0.473684	0.777778			0.567803	0.943877
	60	23	37	26	11	0.616667	0.702703			1.19009	1.58526
	52	19	33	25	8	0.634615	0.757576			2.12124	0.727959
	57	29	28	24	4	0.491228	0.857143			1.54682	1.02994
	50	15	35	24	11	0.7	0.685714			1.6973	1.0386
	68	36	32	29	3	0.470588	0.90625			0.233232	0.890853
	72	30	42	42	0	0.583333	1			0.745528	1.1363
	76	38	38	38	0	0.5	1			2.50062	0.898047
	23	10	13	11	2	0.565217	0.846154			3.32585	0.128909
	20	10	10	9	1	0.5	0.9			0.442784	0.309036
	29	10	19	16	3	0.655172	0.842105			0.432345	3.40861
	39	13	26	19	7	0.666667	0.730769			0.217446	4.19472
	16	3	13	10	3	0.8125	0.769231			0.128329	1.42721
	17	4	13	11	2	0.764706	0.846154			0.0880985	4.34147
	61	24	37	24	13	0.606557	0.648649			0.34501	3.99589
	32	12	20	6	14	0.625	0.3			2.25542	4.31414
	65	18	47	37	10	0.723077	0.787234			1.93893	0.268496
	39	15	24	13	11	0.615385	0.541667			1.06482	0.608331
	49	13	36	28	8	0.734694	0.777778			0.820641	0.765154
	46	19	27	25	2	0.586957	0.925926			0.428016	1.24767
	23	9	14	11	3	0.608696	0.785714			0.0687474	1.42285
	38	20	18	15	3	0.473684	0.833333			1.27488	1.18205
	19	11	8	8	0	0.421053	1			0.521207	0.371139
	64	20	44	44	0	0.6875	1			1.24051	1.72446
	64	33	31	24	7	0.484375	0.774194			0.809692	2.0956
	43	11	32	22	10	0.744186	0.6875			1.09436	2.74155
	33	18	15	15	0	0.454545	1			0.92147	3.8333
	69	26	43	37	6	0.623188	0.860465			1.34287	1.23984
	53	22	31	31	0	0.584906	1			1.05515	3.41189
	45	11	34	30	4	0.755556	0.882353			0.124	0.774786
	59	27	32	28	4	0.542373	0.875			2.88994	1.17091
	28	10	18	14	4	0.642857	0.777778			2.45428	1.07696
	43	19	24	19	5	0.55814	0.791667			2.06853	0.284029
	42	17	25	23	2	0.595238	0.92			0.460862	0.459775
	39	17	22	13	9	0.564103	0.590909			0.434636	0.274496
	44	15	29	10	19	0.659091	0.344828			0.449659	0.344648
	59	25	34	29	5	0.576271	0.852941			1.04038	0.0579301
	35	16	19	18	1	0.542857	0.947368			0.395934	0.167435
	29	12	17	15	2	0.586207	0.882353			1.1076	0.553881
	84	36	48	42	6	0.571429	0.875			1.34363	0.72816
	24	10	14	13	1	0.583333	0.928571			0.687474	1.17058
	59	27	32	24	8	0.542373	0.75			0.86138	0.637476
	26	9	17	13	4	0.653846	0.764706			0.244294	0.136148
	35	15	20	16	4	0.571429	0.8			0.515348	2.33089
	43	15	28	15	13	0.651163	0.535714			0.233935	1.72128
	46	16	30	17	13	0.652174	0.566667			0.117687	1.6438
	37	13	24	14	10	0.648649	0.583333			0.0598506	0.533718
	28	8	20	12	8	0.714286	0.6			0.148763	1.30125
	33	12	21	17	4	0.636364	0.809524			0.5916	1.74272
	53	14	39	31	8	0.735849	0.794872			1.73998	1.83398
	57	21	36	28	8	0.631579	0.777778			0.166603	4.39947
	91	36	55	43	12	0.604396	0.781818			0.873013	1.06448
	44	20	24	15	9	0.545455	0.625			1.65136	8.30617
	24	5	19	15	4	0.791667	0.789474			1.05314	1.97752
	45	16	29	8	21	0.644444	0.275862			5.00098	0.304841
	79	38	41	13	28	0.518987	0.317073			0.504989	2.62518
	82	46	36	21	15	0.439024	0.583333			1.06925	1.81227
	36	21	15	10	5	0.416667	0.666667			0.260983	3.92939
	46	15	31	14	17	0.673913	0.451613			1.2373	1.60411
	58	35	23	17	6	0.396552	0.73913			1.32794	2.50482
	61	26	35	32	3	0.57377	0.914286			1.39297	2.09886
	37	18	19	9	10	0.513514	0.473684			0.611167	3.86575
	21	8	13	7	6	0.619048	0.538462			0.880494	2.55563
	70	31	39	17	22	0.557143	0.435897			1.32707	5.25677
	39	19	20	10	10	0.512821	0.5			0.0422983	1.39842
	43	4	39	18	21	0.906977	0.461538			2.02312	0.800083
	50	23	27	9	18	0.54	0.333333			0.308173	1.02414
	30	10	20	16	4	0.666667	0.8			6.59853	0.482634
	18	8	10	6	4	0.555556	0.6			1.66977	0.509346
	43	24	19	10	9	0.44186	0.526316			0.985233	0.450994
	26	17	9	6	3	0.346154	0.666667			2.61386	0.118311
	18	10	8	4	4	0.444444	0.5			3.20546	0.102699
	23	10	13	10	3	0.565217	0.769231			0.307022	1.54386
	38	19	19	10	9	0.5	0.526316			0.344429	0.984718
	26	11	15	13	2	0.576923	0.866667			0.373203	0.451772
	72	31	41	27	14	0.569444	0.658537			0.520815	1.27855
	36	13	23	22	1	0.638889	0.956522			1.41742	0.191912
	51	21	30	27	3	0.588235	0.9			0.275946	0.345702
	26	10	16	10	6	0.615385	0.625			0.122003	0
	47	8	39	23	16	0.829787	0.589744			0.133801	0.655614
	56	30	26	19	7	0.464286	0.730769			1.13457	1.98033
	52	21	31	10	21	0.596154	0.322581			0.100422	1.50984
	61	24	37	25	12	0.606557	0.675676			2.37935	2.72163
	43	24	19	7	12	0.44186	0.368421			0.232784	0.11934
	45	20	25	15	10	0.555556	0.6			0.650875	0.221859
	20	4	16	7	9	0.8	0.4375			0.357089	0.197105
	46	21	25	11	14	0.543478	0.44			0.28429	0.405195
	39	19	20	14	6	0.512821	0.7			0.414638	0
	42	9	33	25	8	0.785714	0.757576			0.105026	1.72048
	53	20	33	25	8	0.622642	0.757576			0.328315	1.84375
	39	12	27	24	3	0.692308	0.888889			0.418954	3.38926
	23	10	13	7	6	0.565217	0.538462			1.64388	0.449635
	34	9	25	8	17	0.735294	0.32			0.337125	5.22057
	33	15	18	12	6	0.545455	0.666667			1.50502	2.25595
	16	6	10	7	3	0.625	0.7			0.679368	0.412066
	23	8	15	14	1	0.652174	0.933333			1.30425	0.494076
	49	16	33	28	5	0.673469	0.848485			2.3066	0.0660643
	72	30	42	33	9	0.583333	0.785714			0.31455	1.09476
	31	17	14	14	0	0.451613	1			0.388597	2.93312
	43	16	27	19	8	0.627907	0.703704			0.123713	0
Average						0.602678	0.704169			1.74011	0.493837
										1.41563	4.97626
										0.355788	0.731112
										0.0884954	0.611214
										0.958098	5.71056
										1.11552	1.7996
										0.914754	0.858332
										0.79074	3.80438
										0.782613	0.397845
										0.172476	0.588928
										0.460838	1.0938
										0.803683	0.58539
										1.38884	1.43283
										0.881643	2.29431
										0.267894	0.210871
										1.54114	2.55971
										0.532478	1.13538
										0.345253	1.24849
										1.29041	1.30039
										0.623381	1.44823
										2.62326	0.846827
										0.379266	0.311681
										1.47884	0.798187
										0.103546
										5.37414
										0.611943
										0.197011
										0.121238
										0.169146
										0.396467
										0.0684407
										0.162547
										1.04836
										2.22921
										0.767024
										0.212655
										0.176724
										1.53503
										3.69604
										1.30771
										0.497661
										0.252497
										2.56824
										2.52864
										0.493262
										1.35244
										0.490573
										1.25491
										1.01879
										0.725716
										0.969902
										0.67243
										0.122949
										0.0652631
										0.0166213
										0.0879951
										0.0520638
										0.153014
										0.0733293
										1.55996
										0.694917
										4.10668
										2.01289
										0.599345
										0.209233
										1.38543
										0.879218
										0.219499
										0.597878
										2.54184
										3.05441
										0.0972835
										0.257386
										0.462952
										1.69977
										2.52546
										3.31351
										0.29845
										0.185963
										0.115425
										0.79811
										0.811429
										0.553942
										0.12677
										0.486364
										0.743851
										1.5977
										1.1577
										1.06546
										0.273765
										0.439503
										0.180043
										1.79649
										0.578112
										0.460221
										2.83433
										0.174617
										1.81326
										1.1582
										0.174124
										0.634838
										1.24847
										1.75555
										2.54133
										0.293002
										5.24099
										1.31851
										0.330984
										0.188429
										2.71742
										0.403988
										0.18103
										3.02276
										1.24403
										1.05806
										0.928827
										1.00627
										0.353181
										0.222958
										0.33789
										1.05412
										1.20407
										0.187936
										0.207992
										0.179723
										0.179723
										0.0985496
										2.20902
										0.179386
										0.097201
										0.466425
										0.357087
										0.324124
										2.70641
										0.73059
										1.88463
										4.87157
										1.33724
										0.941123
										0.601205
										0.0882538
										0.85012
										1.57949
										1.70296
										0.693556
										1.50807
										2.23552
										0.576178
										0.0781135
										0.315748
										0.281291
										1.7753
										2.01188
										0.551404
										2.4557
										0.99616
										5.87357
										0.271045
										0.801492
										0.262569
										1.69347
										0.718036
										0.718036
										0.598394
										1.09564
										1.05382
										0.998209
										0.0818258
										0.49305
										0.941671
										0.24082
										2.20045
										0.884622
										0.340669
										2.59286
										0.259402
										0.336384
										0.183863
										0.119362
										0.190011
										0.280825
										0.397859
										1.5376
										0.698523
										1.0642
										1.65628
										0.0952759
										1.47517
										0.201828
										0.310502
										0
										1.21596
										0.861649
										0.185298
										0.43292
										0.667117
										0.536129
										3.88135
										3.4727
										0.181531
										0.831296
										1.13055
										0.609994
										0.278929
										0.512569
										0.145899
										1.55079
										0.576458
										1.00893
										1.82139
										2.3595
										0.67267
										1.07289
										0.968681
										0.646571
										0.786608
										0.438134
										0.811931
										0.599616
										0.605419
										0.957049
										0.492389
										1.33355
										2.02071
										0.626142
										1.60172
										0.477602
										2.58399
										1.52591
										1.25434
										1.07968
										1.08941
										0.913088
										1.20701
										0.399842
										0.100382
										1.5515
										0.544666
										0.234803
										0.333875
										1.01184
										2.82515
										0.53659
										1.07583
										0.670156
										0.17774
										1.1772
										0.653016
										2.9423

## Sheet: Figure 2
Figure 2c				Figure 2d				Figure 2i
	DTAki/wt	Dmp1cre-DTAki/wt			DTAki/wt	Dmp1cre-DTAki/wt			Vegfc		Slit3		Notch3		Notch4
	14	7			0	0			DTAki/wt	Dmp1cre-DTAki/wt	DTAki/wt	Dmp1cre-DTAki/wt	DTAki/wt	Dmp1cre-DTAki/wt	DTAki/wt	Dmp1cre-DTAki/wt
	16	7			0	0			1.05203	0.600564	0.910209	0.304702	0.724722	0.182115	0.94828	0.285273
	5	10			0	0			1.18395	0.686036	1.1733	0.335027	1.49895	0.315977	1.26515	0.320264
	6	6			2	0			0.764017	0.454471	0.91649	0.297999	0.776327	0.225224	0.786574	0.245923
	11	7			0	0
	11	7			0	0
	6	3			4	0
	11	3			0	0
	11	6			0	0
	4	5			0	0
	4	10			0	0
	9	15			0	0
	5	10			1	0
	2	5			5	0
	10	5			0	0
	12	5			0	0
	8	9			0	0
	16	2			0	0
	18	1			0	0
	23	0			0	0
	16	4				0
	9	0				0
	6	6				0
	11	7				0
	7	7				0
	4	6				0
	10	4				0
	8	8				0
	10	5				0
	8	8				0
	13	8				0
	18	0				2
	12	8				1
	7	10				0
	9	6				0
	4	7				0
	14	8				0
	16	2				0
	12	3				0
	6	5				0
	9	5				0
	8	11
	7	13
	7	12
	13	15
	10	11
	37	6
	6	7
	8	4
	4	4
	8	6
	7	1
	8	1
	11	2
	51	1
	11	3
	12	4
	8	4
		7
		6
		3
		4
		11
		3
		8
		5
		1
		3
		3
		6
		9
		5
		8
		7

## Sheet: Figure3
Figure 3e				Figure 3h
	2D-coculture	Transwell coculture			Total TCVs	Mito+ TCVs	Mito- TCVs	Mito+ rate
	88.89	36.36			8	6	2	0.75
	66.67	21.43			7	6	1	0.857143
	75	12.5			11	11	0	1
					22	13	9	0.590909
					Average Mito+ TCV percentage			0.799513

## Sheet: Figure 4
Figure 4c				Figure 4f				Figure 4i
	NC	Rhot1 KD			Dmp1Cre-Cox8Dendra2	Dmp1Cre-Cox8Dendra2-Rhot1fl/fl			Rhot1f/f	Dmp1cre-Rhot1fl/fl
	2.22	1.35			17	3.5			0	1
	2.21	1.32			18.5714	3.9			0	1
	1.77	1.15			8.78571	6			0	1
									0	0
									0	1
									0	0
									0	0
									0	0
									0	0
									0	0
									0	0
									1	0
									1	0
									1	0
									1	0
									0	0
									0	1
									0	0
									0	0
									3	0
									1	0
									0	0
									1	0
									1	0
									2	0
									0	0
									0	0
									1	0
									1	0
									0	0
									1	0
									0	0
									0	0
									0	0
									0	0
									1	0
									0	0
									1	0
									0	0
									0	0
									0	0
									0	0
									0	1
									1	0
									1	0
									0	0
									1	1
									1	0
									1	1
									0	0
									1	1
									2	0
									1	1
									0	3
									1	0
									0	1
									0	0
									0	0
									0	1
									0	0
									0	0
									0	0
									1	0
									0	0
									0	0
									0	0
									0	0
									0	0
									0	0
									0	0
									0	0
									0	0
									1	0
									3	0
									2	1
									0	0
									0	1
									1	1
									2	3
									1	1
									0	0
									0	0
									1	0
									1	0
									1	0
									1	0
									1	0
									1	1
									0	0
									0	0
									1	0
									0	0
									1	0
									1	0
									0	0
									0	0
									0	0
									0	1
									0	0
									0	0
									0	0
									0	0
									0	1
									0	1
									0	1
									0	0
									0	0
									0	1
									0	0
									0	0
									0	0
									0	0
									0	0
									0	0
									0	1
									0	0
									0	1
									0	0
									0	0
									0	1
									1	1
									0	2
									0	0
									0	0
									0	0
									1	0
									0	0
									0	1
									0	0
									0	1
									0	0
									1	0
									0	0
									0	1
									0	0
									1	0
									0	0
									0	0
									0	0
									0	0
									1	0
									0	0
									0	0
									3	0
									0	0
										0
										0
										0
										0
										0
										0
										1
										0
										0
										0
										0
										0
										0
										0
										0
										1
										0
										0
										0
										0
										0
										2
										0
										0
										0
										0
										0
										0
										0
										1
										0
										0
										0
										0
										0
										0
										1
										0
										0
										0
										1
										0
										0
										2
										0
										0
										0
										0
										1
										1

## Sheet: Figure 5
Figure 5c										Figure 5d					Figure 5e-f																											Figure 5i						Figure 5k
	Basal respiration		Maximal respiration		ATP production		Spare respiratory capacity				Vehicle	2/2μM A/R	2/2μM A/R+Mito			Day	Ctrl						2/2μM A/R						2/2μM A/R+3:1 Mito						2/2μM A/R+30:1 Mito								Ctrl	2/2μM A/R	2/2μM A/R+3:1 Mito	2/2μM A/R+30:1 Mito			Ctrl
	Ctrl	Mito	Ctrl	Mito	Ctrl	Mito	Ctrl	Mito			99970	143147	125296			1	2.015	2.002	1.992	2.036	2.029	1.991	1.97	2.078	2.016	2.058	2.049	2.017	2.018	1.956	1.978	2.035	2.043	1.998	2.066	2.045	2.079	2.064	2.009	1.988			142	47	64	85			48.0017
	23.37	29.34	54.82	75.05	18.88	23.19	33.48	45.72			107871	166860	114014			3	1.684	1.783	1.942	1.921	1.587	1.908	0.901	0.854	0.85	1.002	0.869	1.064	1.199	1.227	1.355	1.166	1.317	1.479	1.487	1.608	1.379	1.482	1.388	1.315			123	53	61	93			49.2626
	24.52	29.88	53.81	79.48	19.96	24.09	30.3	49.61			90819	172657	112998			5	2.227	2.34	2.514	2.697	2.288	2.638	0.957	0.884	0.798	1.155	0.844	0.984	1.323	1.564	1.491	1.441	1.585	1.656	1.692	2.036	1.657	1.751	1.613	1.432			151	53	56	76			41.9272
	23.11	29.91	54.72	74.82	19.04	24.15	31.6	44.9			106716	169080	117546			7	3.162	3.297	3.168	3.414	3.293		1.032	1.13	0.927	1.667	0.998	1.162	1.612	1.795	1.648	1.647	1.83	1.827	1.924	2.481	1.514	2.125	1.865	1.538
[truncated: 11 more columns]

## Sheet: Figure 6
Figure 6d						Figure 6e-f																											Figure 6h						Figure 6j						Figure 6l				Figure 6o
	Ctrl	2/2μM A/R	2/2μM A/R+12.5nM Sph	2/2μM A/R+50nM Sph			Day	Ctrl						2/2μM A/R						2/2μM A/R+12.5nM Sph						2/2μM A/R+50nM Sph								Ctrl	2/2μM A/R	2/2μM A/R+12.5nM Sph	2/2μM A/R+50nM Sph			Ctrl	2/2μM A/R	2/2μM A/R+12.5nM Sph	2/2μM A/R+50nM Sph			Ctrl	30:1 Mito
	350777	398844	400000	191786			1	0.867	0.807	0.808	0.864	0.865	0.855	0.836	0.775	0.801	0.785	0.856	0.841	0.797	0.844	0.817	0.825	0.835	0.788	0.844	0.828	0.779	0.807	0.798	0.815			75	51	254	52			20.2808	5.73372	17.2023	12.5686			0.814681	1.4573
	362629	468000	384548	206980			2	0.803	1.04	0.92	1.13	1.201	1.146	0.702	0.776	0.741	0.76	0.812	0.785	0.855	0.725	0.941	0.861	0.968	0.934	0.837	1.033	0.852	1.093	1.07	0.826			189	61	253	72			24.7287	5.44204	14.3479	23.8733			0.813193	1.64806
	354118	459000	399619	200704			3	1.371	1.82	1.687	1.387	1.705	1.61	0.991	0.881	0.765	0.85	0.845	0.823	1.158	1.054	1.242	1.205	1.14	0.911	1.132	1.15	0.921	1.311	1.245	0.904			173	63	181	46			26.2175	7.90423	13.5436	24.4459			0.922543	1.58775
	332999	431000	390675	195000			4	2.017	2.782	2.539	2.652	2.964	2.891	0.91	1.086	1.07	1.057	1.051	1.051	1.2	1.111	1.187	1.201	1.387	1.264	1.215	1.538	1.18	2.126	1.797	1.038			121	60	214	111									1.1675	1.78588
	344723	381480	301360	168958			5	2.458	3.06	2.731	3.377	4	4	1.06	1.356	1.329	1.345	1.258	1.219	1.304	1.234	1.443	1.273	1.514	1.375	1.412	1.696	1.268	2.698	2.273	1.157			146	70	280	134									1.08628	1.86089
																																														0.977815	2.1692
																																														1.21798	1.96427
[truncated: 14 more columns]

## Sheet: Sup. Fig. 1
Sup. Fig. 1b				Sup. Fig. 1d				Sup. Fig. 1f				Sup. Fig. 1h				Sup. Fig. 1j						Sup. Fig. 1k										Sup. Fig. 1l										Sup. Fig. 1n							Sup. Fig. 1p
	DTAki/wt	Dmp1Cre-DTAki/wt			DTAki/wt	Dmp1Cre-DTAki/wt			DTAki/wt	Dmp1Cre-DTAki/wt			Vehicle	Zole			Number of TCvs		Number of branch points				Vegfc		Slit3		Notch3		Notch4				Vegfc		Slit3		Notch3		Notch4				NC-MLO-Y4	VegfcKD-MLO-Y4	Slit3KD-MLO-Y4	Notch3KD-MLO-Y4	Notch4KD-MLO-Y4
	82.5	64.5			40.5	17			3.25	6			5.5	3			Vehicle	Zole	Vehicle	Zole			bEnd.3 cells	MLO-Y4 cells	bEnd.3 cells	MLO-Y4 cells	bEnd.3 cells	MLO-Y4 cells	bEnd.3 cells	MLO-Y4 cells			NC-MLO-Y4	VegfcKD-MLO-Y4	NC-MLO-Y4	Slit3KD-MLO-Y4	NC-MLO-Y4	Notch3KD-MLO-Y4	NC-MLO-Y4	Notch4KD-MLO-Y4			85	80	109	122	123
	86	53			36.5	14.25			3.5	9.75			9.75	3.5			15	15	5	20			0.985104	0.75542	1.04382	1.16462	0.991304	0.296335	0.927925	0.0594564			1.02481	0.128196	0.92784	0.234082	1.09252	0.24792	1.28224	0.326455			104	74	101	115	117
	92	45.75			57.75	17.5			5	7.25			6	2.25			22	10	16	3			1.01086	0.750406	1.09815	1.11195	0.990334	0.343645	1.01461	0.0660493			1.02694	0.2076	0.919516	0.0906809	0.953077	0.100938	0.829126	0.234196			85	119	93	81	88
																	7	21	1	12			1.00403	0.716008	0.858024	0.974413	1.01836	0.551735	1.05746	0.076832			0.948257	0.207961	1.15264	0.132709	0.954399	0.147694	0.888636	0.224048
[truncated: 5 more columns]

## Sheet: Sup. Fig. 2
Sup. Fig. 2c-d
		MLO-Y4:bEnd.3=1:1						MLO-Y4:bEnd.3=3:1
	24h	0.81	1.18	1.17	0.74	1.54	1.65	2.37	2.21	1.86	2.13	1.81	3.03
	48h	1.97	1.17	1.71	1.68	1.94	1.9	3.85	3.67	4.35	4.41	4.46	4.14
	72h	2.14	1.92	1.73	1.98	2	2.07	3.61	5.48	4.54	4.12	5.35	4.53
	7d	5.37	5.99	5.68	4.84	6.24	6.47	9.67	9.48	9.7	9.78	11.5	11

## Sheet: Sup. Fig. 3
Sup. Fig. 3b						Sup. Fig. 3c
	Number of transfered mito	Number of host mito	trans/(host+trans)	host/(host+trans)			Length		Width		Length/Width
	2	64	0.0303	0.9697			Host mito	Transferred mito	Host mito	Transferred mito	Host mito	Transferred mito
	1	36	0.027	0.973			2.0545	1.1005	1.0419	1.0885	1.99005	1.06965
	2	62	0.0313	0.9688			2.0104	0.717	0.9959	0.904	2.11196	0.793142
	1	40	0.0244	0.9756			2.295	1.439	1.0496	0.9745	2.25392	1.4606
	2	53	0.0364	0.9636			2.0837	2.017	1.0938	1.653	2.00395	1.22021
	3	85	0.0341	0.9659			1.8584	1.6365	0.824	0.9995	2.30054	1.63494
	3	91	0.0319	0.9681			2.5059	1.13433	1.016	1.19833	2.53621	0.947531
	5	121	0.0397	0.9603			1.9423	1.45133	1.0792	1.18367	1.82874	1.28436
	2	66	0.0294	0.9706			2.1382	1.7544	1.2538	1.5564	1.80153	1.15669
Average			0.0316	0.9684			1.9053	1.552	0.9969	1.085	1.96168	1.40927

## Sheet: Sup. Fig. 4
Sup. Fig. 4a									Sup. Fig. 4b				Sup. Fig. 4d
										NC	Rhot1-KD			Dmp1Cre-Cox8Dendra2	Dmp1Cre-Cox8Dendra2-Rhot1fl/fl
										1.03007	0.104561			7.3675	3.9025
										0.93542	0.0968116			4.7425	2.82
										1.03451	0.102943			8.3175	3.595

[truncated: 6 more sheets: Sup. Fig. 5, Sup. Fig. 6, Sup. Fig. 7, Sup. Fig. 8, Sup. Fig. 9, Sup. Fig. 10]
